# Supplementary material for: Fully Implantable Low-Power High Frequency Range Optoelectronic Devices for Dual-Channel Modulation in the Brain
Source: Sensors (Basel). 2020 Jun 29;20(13):3639. doi: 10.3390/s20133639 (PMC7374344; doi:10.3390/s20133639)
Supplement: Supplementary file 1 [file sensors-20-03639-s001.zip]

Archive with 5 entries (5 files):
- Figure S_final.pdf
- Table S_final.pdf
- Video S1.mp4
- Video S2.mp4
- Video S3.mp4
